# Supplementary material for: Carbene Routes to Cyclopropatetrahedrane
Source: J Org Chem. 2022 Nov 29;87(24):16902–6. doi: 10.1021/acs.joc.2c02217 (PMC9764353; doi:10.1021/acs.joc.2c02217)
Supplement: Supplementary file 2 — jo2c02217_si_002.xlsx [file jo2c02217_si_002.xlsx]

## Sheet: Energy Data
Spartan'20 (v. 1.1.4)				T =	25	°C		627.509	(kcal/mol)/hartree
(U)CCSD(T)(full)/cc-pVTZ//(U)ωB97X-D/cc-pVTZ				T =	298.15	K		EZPVE Scaling Factor (Z)	1.3686
				p =	1	atm		DvibH Scaling Factor (H)	0.956
				R =	0.00198721	(kcal/mol)/K
				c =	29979245800	cm/s
					4.184	J/cal
				[DES–T(exp't)]CH2 =	9.215	kcal/mol
				[DES–T(comp) – DES–T(exp't)]CH2 =	1.24716	kcal/mol
														(U)CCSD(T)(full)/cc-pVTZ		(U)ωB97X-D/cc-pVTZ		ZPVE-corrected energy		vibrational enthalpy	25 °C	translations	rotations	expansion
Molecule	Cmpd. No.	Mol. Formula	Pt. Group	DrelE (kcal/mol)	DES–T(corr.) (kcal/mol)	Elementary Step	DEnet (kcal/mol)	Carbene —> TS	Ea (kcal/mol)	1 —> TS	Ea(reverse) (kcal/mol)	DrelH° (kcal/mol)		E (hartree)	E (kcal/mol)	EZPVE (hartree)	EZPVE (kcal/mol)	E + Z(EZPVE) (hartree)	E + Z(EZPVE) (kcal/mol)	DvibH298 (kJ/mol)	H(DvibH298) (kcal/mol)	Transl. (kcal/mol)	Rot. (kcal/mol)	Ideal Gas (kcal/mol)	H298 (kcal/mol)
Methylene (q = 101.8 deg)	1CH2	CH2	C2v	10.4622	9.215	—	—	—	—	—	—	10.4497		-39.0745	-24519.6	0.0167102	10.4858	-39.0517	-24505.3	0.0191	0.00436415	0.888728	0.888728	0.592486	-24502.9
Methylene triplet (Methanediyl) (q = 134.3 deg)	3CH2	CH2	C2v	0	—	—	—	—	—	—	—	0		-39.0919	-24530.6	0.0172217	10.8068	-39.0684	-24515.8	0.0738	0.0168625	0.888728	0.888728	0.592486	-24513.4
Cyclopropatetrahedrane (Tetracyclo[2.1.0.01,3.02,4]pentane)	1	C₅H₄	C2v	0	—	—	—	—	—	—	—	0		-192.429	-120751	0.0674583	42.3307	-192.337	-120693	2.7834	0.635978	0.888728	0.888728	0.592486	-120690
(Tetrahedryl)carbene ((Tricyclo[1.1.0.02,4]but-1-yl)methylene)	8	C₅H₄	C1	50.1941	-6.72405	8 —> 1	-50.1941	8 —> TSa	15.837	1 —> TSa	66.0311	50.6683		-192.343	-120697	0.0629695	39.514	-192.257	-120643	4.8586	1.11014	0.888728	0.888728	0.592486	-120640
(Tetrahedryl)carbene triplet ((Tricyclo[1.1.0.02,4]but-1-yl)methanediyl)	38	C₅H₄	Cs	55.671	—	—	—	—	—	—	—	56.406		-192.332	-120690	0.0612444	38.4314	-192.248	-120638	6.0003	1.37101	0.888728	0.888728	0.592486	-120634
Tricyclo[1.1.1.01,3]pent-2-ylidene	9	C₅H₄	C2v	24.5161	—	9 —> 1	-24.5161	9 —> TSb	14.178	1 —> TSb	38.6941	24.8055		-192.388	-120725	0.0661229	41.4927	-192.298	-120669	4.0501	0.925405	0.888728	0.888728	0.592486	-120665
trans-Tricyclo[2.1.0.01,3]pent-2-ylidene	10	C₅H₄	C1	29.1721	—	10 —> 1	-29.1721	10 —> TSc	3.46529	1 —> TSc	32.6373	29.3219		-192.381	-120721	0.0664827	41.7185	-192.29	-120664	3.4393	0.785844	0.888728	0.888728	0.592486	-120661
4-Methylenebicyclo[1.1.0]but-2-ylidene	11	C₅H₄	Cs	-10.0349	—	11 —> 1	10.0349	11 —> TSd	27.8134	1 —> TSd	17.7785	-9.72368		-192.444	-120760	0.0665406	41.7549	-192.353	-120703	4.1456	0.947226	0.888728	0.888728	0.592486	-120700
Carbene 8 TS (n/c = 1164i cm–1)	TSa	C₅H₄	C1	66.0311	—	—	—	—	—	—	—	66.382		-192.316	-120680	0.0613527	38.4994	-192.232	-120627	4.3191	0.986869	0.888728	0.888728	0.592486	-120624
Carbene 9 TS (n/c = 915i cm–1)	TSb	C₅H₄	Cs	38.6941	—	—	—	—	—	—	—	38.9331		-192.362	-120709	0.0632934	39.7172	-192.275	-120655	3.8295	0.875	0.888728	0.888728	0.592486	-120651
Carbene 10 TS (n/c = 961i cm–1)	TSc	C₅H₄	C1	32.6373	—	—	—	—	—	—	—	32.8778		-192.372	-120715	0.0633059	39.7251	-192.285	-120661	3.8356	0.876394	0.888728	0.888728	0.592486	-120657
Carbene 11 TS (n/c = 329i cm–1)	TSd	C₅H₄	Cs	17.7785	—	—	—	—	—	—	—	18.1132		-192.398	-120731	0.0650562	40.8234	-192.309	-120675	4.2482	0.970669	0.888728	0.888728	0.592486	-120672
