# Supplementary material for: Carbene Routes to Cyclopropatetrahedrane
Source: J Org Chem. 2022 Nov 29;87(24):16902–6. doi: 10.1021/acs.joc.2c02217 (PMC9764353; doi:10.1021/acs.joc.2c02217)
Supplement: Supplementary file 4 — jo2c02217_si_004.xlsx [file jo2c02217_si_004.xlsx]

## Sheet: Carbene 8_C1
(Tetrahedryl)carbene (8);
wB97X-D/cc-pVTZ
Atom	x	y	z
C1	0.440609	0.053454	0.434954
C2	-0.789408	-0.770061	0.313038
C3	-0.828635	0.759372	0.235707
C4	-0.448215	-0.0546304	-0.883585
C5	1.7616	0.170628	0.0309249
H2	-1.33546	-1.61915	0.669082
H3	-1.42407	1.60898	0.497722
H5	-0.232839	-0.0911725	-1.93239
H5'	2.17544	-0.852179	-0.0208441
Step 1					bond length check
Atom	x	y	z	vector	norm (Å)
C1	0	0	0	—	—
C2	-1.23002	-0.823515	-0.121916	v	1.48525
C3	-1.26924	0.705918	-0.199247	u	1.46595
C4	-0.888823	-0.108084	-1.31854	r	1.59381
C5	1.32099	0.117174	-0.404029	s	1.38636
H2	-1.77607	-1.6726	0.234127	—	—
H3	-1.86468	1.55552	0.0627678	—	—
H5	-0.673447	-0.144626	-2.36735	—	—
H5'	1.73483	-0.905633	-0.455798	—	—
Step 2					perpendicularity check
Vector	x	y	z	norm (Å)	dot product
u	-1.26924	0.705918	-0.199247	1.46595	-1.96007e-17	u • t
v	-1.23002	-0.823515	-0.121916	1.48525	-2.90189e-17	v • t
t = u × v	-0.250145	0.0903359	1.91353	1.93192	—
Step 3
Vector	x	y	z	norm (Å)	dot product
s	1.32099	0.117174	-0.404029	1.38636	-0.40808	s • t
r	-0.888823	-0.108084	-1.31854	1.59381	-0.750374	r • t
					-0.296011	s • r
Step 4
Angle	deg	90 < f < 270	inverted C atom
fst	114.084	TRUE	—
frt	138.623	TRUE	—
fsr	107.218	—	TRUE	by	24.0843	deg
sum	359.925

## Sheet: Carbene 8_C4
(Tetrahedryl)carbene (8);
wB97X-D/cc-pVTZ
Atom	x	y	z
C1	0.440609	0.053454	0.434954
C2	-0.789408	-0.770061	0.313038
C3	-0.828635	0.759372	0.235707
C4	-0.448215	-0.0546304	-0.883585
C5	1.7616	0.170628	0.0309249
H2	-1.33546	-1.61915	0.669082
H3	-1.42407	1.60898	0.497722
H5	-0.232839	-0.0911725	-1.93239
H5'	2.17544	-0.852179	-0.0208441
Step 1					bond length check
Atom	x	y	z	vector	norm (Å)
C1	0.888823	0.108084	1.31854	r	1.59381
C2	-0.341194	-0.71543	1.19662	u	1.43533
C3	-0.38042	0.814002	1.11929	v	1.43532
C4	0	0	0	—	—
C5	2.20981	0.225258	0.91451	—	—
H2	-0.887243	-1.56452	1.55267	—	—
H3	-0.975854	1.66361	1.38131	—	—
H5	0.215376	-0.0365421	-1.04881	s	1.07132
H5'	2.62366	-0.797548	0.862741	—	—
Step 2					perpendicularity check
Vector	x	y	z	norm (Å)	dot product
u	-0.341194	-0.71543	1.19662	1.43533	4.15969e-17	u • t
v	-0.38042	0.814002	1.11929	1.43532	4.15972e-17	v • t
t = u × v	-1.77483	-0.0733243	-0.549896	1.85951	—
Step 3
Vector	x	y	z	norm (Å)	dot product
s	0.215376	-0.0365421	-1.04881	1.07132	0.0989699	s • t
r	0.888823	0.108084	1.31854	1.59381	-0.779595	r • t
					-0.700105	s • r
Step 4
Angle	deg	90 < f < 270	inverted C atom
fst	84.3201	FALSE	—
frt	141.224	TRUE	—
fsr	134.435	—	FALSE	by	5.67985	deg
sum	359.979
